# Supplementary material for: 11C‐Hydroxyephedrine PET/CT for preoperative surgical planning in large pheochromocytoma and paraganglioma
Source: J Neuroendocrinol. 2025 Nov 30;38(1):e70121. doi: 10.1111/jne.70121 (PMC12799324; doi:10.1111/jne.70121)
Supplement: Supplementary file 1 — Table S1. Patient characteristics. [file JNE-38-e70121-s001.xlsx]

## Sheet: Blad1
Supplementary Table 1. Patient characteristics
Id	Age at surgery	Sex (0=female)	Time between HED and surgery	Size (cm)	Benign/Malignant	CT imaging results	HED imaging results	PCC=0 /PGL=1	Germline mutation	Comment
1	72.6301	1	4	5	Benign			0
2	16.7863	1	6	4	Benign			1
3	29.3014	1	11	6	Benign			0
4	75.4411	1	11	10.5	Benign			0
5	59.7233	0	12	6	Malignant	No metastasis	No discordant	1	SDHB	Developed metastatic disease two years postoperative
6	29.7699	1	13	7.3	Benign			0
7	50.474	0	13	7.9	Benign			0
8	58.3863	0	13	8.1	Benign			0
9	50.8493	1	15	8	Benign			0
10	62.5945	0	15	10	Benign			0
11	79.3808	0	18	11	Malignant	Lymph node	No discordant	0
12	77.8932	0	23	9	Benign			0
13	39.7068	1	23	10	Malignant	Skeletal-, lymph-, lung metastasis	No discordant	1	SDHB
14	31.1671	0	27	18	Malignant	No metastasis	Skeletal metastasis	0
15	48.3151	0	28	6	Benign			0
16	50.474	0	29	8.5	Benign			0
17	52.3781	1	34	6	Malignant	Paraaortal lymph nodes	No discordant	0	VHL VUS
18	56.1123	0	41	14	Malignant	Liver cysts	Skeletal and liver metastasis	0	NF1
19	70.9699	1	41	9	Benign			0
20	46.9342	0	42	6.5	Benign			0
21	56.211	1	42	6	Benign			1
22	85.3233	0	50	5.3	Benign			0
23	16.3151	0	57	4.1	Benign			1
24	32.6712	0	62	4	Benign			1
25	70.9699	1	66	5.5	Malignant	Skeletal metastasis	No discordant	1
26	30.4329	1	125	5.5	Benign			1
27	56.5863	1	160	5	Benign			1
28	52.1	1	-61	5.5	Malignant	Tumour Thrombus	Discordant: Skeletal metastasis	1	SDHB
29	55.3	0	-182	7	Benign			0
30	52.1	1	-169	13	Malignant	Lymph node metastasis	No discordant	1
31	47	1	-162	10	Benign			0
32	58.4	0	-105	15	Benign			0
33	48.2	0	-97	10	Benign			0
34	76.2	0	-90	7.1	Malignant	CT shows no renal metastasis	No tumour available	0		Intreoperative discovery of small renal metastasis
35	49.9	1	-90	5	Benign			1
36	74.6	1	-85	13	Malignant	Tumour thrombus, false positive lung metastasis	Tumour thrombus, negative Lung	0	SDHC
37	77.7	0	-82	10	Benign			0
38	73.3	1	-78	14	Malignant	No metastasis at presentation	No discordant	0		Developed metastatic disease two years postoperative
39	50.3	0	-76	6	Malignant	Preoperative diagnosis of Renal cell carcinoma	No tumour available	0		Preoperative diagnosis of renal cancer and adrenal metastasis
40	70.9	1	-73	9	Benign			1
41	40.7	1	-63	24	Malignant	Lymphnode metastasis	Lymph node-, Lung-, Skeletal metastasis	0
42	65.3	1	-47	8	Malignant	No metastasis	Liver metastasis	0	RET
43	67.9	1	-29	8	Malignant	No metastasis	No discordant	0		Developed metastatic disease two years postoperative
44	66.1	0	-119	6	Benign			0
