# Supplementary material for: 11C‐Hydroxyephedrine PET/CT for preoperative surgical planning in large pheochromocytoma and paraganglioma
Source: J Neuroendocrinol. 2025 Nov 30;38(1):e70121. doi: 10.1111/jne.70121 (PMC12799324; doi:10.1111/jne.70121)
Supplement: Supplementary file 2 — Table S2. Previously published results on HED‐PET/CT, and comparison to other imaging modalities. [file JNE-38-e70121-s002.xlsx]

## Sheet: Sheet1
Author	Study	Year	Cohort size	Cohort criterion	Sensitivity	Specificity	Was 11C-HED PET/CT compared to other imaging methods	Column1	Column2	Column3	Column4	Column5	Column6	Column7	Column8	Column9	Column10	Column11	Column12	Column13	Column14	Column15	Column16	Column17	Column18
Vyakaranam	11C-hydroxy-ephedrine-PET/CT in the Diagnosis of Pheochromocytoma and Paraganglioma	2019	102	Patients undergone HED PET/CT	0.96	0.99	Yes - comparison with CT
Trampal	Pheochromocytomas: Detection with 11C Hydroxyephedrine PET	2004	19	Patients with suspected PPGL	0.92	1	No
Yamamoto	11C-Hydroxyephedrine Positron Emission Tomography Imaging of Pheochromocytoma: A Single Center Experience over 11 Years	2012	134	Patients undergone HED PET/CT	0.91	1	No
Yamamoto	11C-Hydroxyephedrine Positron Emission Tomography in the Postoperative Management of Pheochromocytoma and Paraganglioma	2014	48	Patients undergone postoperative HED PET/CT	0.92	1	No
Vyakaranam	11C-hydroxy-ephedrine-PET/CT for postoperative surveillance and therapy monitoring of pheochromocytoma and paraganglioma	2023	74	Patients with suspected metastatic PPGL	0.99	1	Yes - comparison with CT/MRI. HED PET/CT impacted treatment in 84% of patients.
Franzius	11C-HED PET/CT compared to 123-I MIBG	2006	19	Patients with suspected PPGL	0.99	1	Yes - comparison with MIBG: HED PET/CT detected 80/81 lesions with a sensitivity of 99%, MIBG SPECT/CT detected 75 of 81 lesions with a sensitivity of 93%
Mann	[11C]metahydroxyephedrine and [18F]fluorodeoxyglucose positron emission tomography improve clinical decision making in suspected pheochromocytoma	2006	14	Patients with suspected PPGL			Yes - comparison with CT/MRI, MIBG & FDG PET. HED PET/CT detected all sites of confirmed disease, MIBG failed to detect one or more, and FDG-PET missed a bone metastasis
Shulkin	PET Scanning with Hydroxyephedrine: An Approach to the Localization of Pheochromocytoma	1992	10	Patients with suspected PPGL			Yes - comparison with CT and 123-I MIBG. HED PET/CT detected more lesions with superior resolution to I-MIBG
